# Supplementary material for: In Vitro Analysis of the Antagonistic Biological and Chemical Interactions between the Endophyte Sordaria tomento-alba and the Phytopathogen Botrytis cinerea
Source: Int J Mol Sci. 2024 Jan 13;25(2):1022. doi: 10.3390/ijms25021022 (PMC10816056; doi:10.3390/ijms25021022)
Supplement: Supplementary file 1 [file ijms-25-01022-s001.zip]

Archive with 1 entries (1 files):
- ijms-2795276-supplementary.pdf
